# Supplementary material for: Global mercury dataset with predicted methylmercury concentrations in seafoods during 1995–2022
Source: Sci Data. 2025 Feb 11;12:241. doi: 10.1038/s41597-025-04570-3 (PMC11814070; doi:10.1038/s41597-025-04570-3)
Supplement: Supplementary file 1 — Supplementary Table S1 [file 41597_2025_4570_MOESM1_ESM.xlsx]

## Sheet: Sheet1
Table S1 Descriptions of the column parameters in the dataset.
Column names	Descriptions	Examples
Nation	Nation of sample origin	Spain
Year	Year of sampling	2019
Species	Name of the species	Tuna
Hg_form	Type of mercury; “THg” represents total mercury and “MeHg” represents methylmercury	MeHg
Weight_type	Type of weight measurement; “WW” represents wet weight and “DW” represents dry weight	WW
Mean	Mean concentrations (unit: ng/g)	25
SD	Standard deviation of concentrations (unit: ng/g)	5
References	The sources of data	Increase in mercury and methylmercury levels with depth in a fish assemblage
Sample_size	Number of samples	15
Location	Sampling locations	Turkish coasts
FAO_Area	FAO fishing areas	Atlantic, Northeast
Is_polluted	Presence of pollution in the vicinity of the sampling location; this column consists of binary values “Yes” and “No”	No
MeHg_Mean	Mean value of MeHg concentrations (unit: ng/g)	20
MeHg_SD	Standard deviation of MeHg concentrations (unit: ng/g)	10
Trophic_Level_Category	Trophic level categories of marine fishes	Level 1
Flags	Remarks information: “SE” indicates that the standard deviation of the concentration is estimated and “VE” indicates that the MeHg concentration is estimated.	SE, VE
ISO3	National ISO 3166-1 Alpha-3 Codes	CHN
Continent	Continent of sample origin	Asia
